# Supplementary material for: Reduced Oblique Effect in Children with Autism Spectrum Disorders (ASD)
Source: Front Neurosci. 2016 Jan 21;9:512. doi: 10.3389/fnins.2015.00512 (PMC4720792; doi:10.3389/fnins.2015.00512)
Supplement: Supplementary file 1 [file DataSheet1.XLSX]

## Sheet: aut_gammaSep2015.xls
ID	AQ	Group_all	AGE_new	KABC_sum	cardin_av_log	obliq_av_log	cardin_av_ses1	cardin_av_ses1_log	cardin_av_ses2	cardin_av_ses2_log	obliq_av_ses1	obliq_av_ses1_log	obliq_av_ses2	obliq_av_ses2_log	obliqEff_av_log
K0001	71	2	12.7639	123	0.080899	0.835401	2.69464	0.298299	0.733333	-0.136501	6.58	0.817887	7.1925	0.852915	0.754502
K0002	58	2	11.4771	129	0.259921	0.723543	1.86727	0.26166	1.86769	0.258181	5.86667	0.718134	5.69667	0.728951	0.463622
K0004	53	2	11.9206	118	0.0689837	0.982224	1.0625	-0.0450883	1.53333	0.183056	11.0086	1.03071	8.60333	0.933734	0.91324
K0005	47	2	12.7228	117	0.231547	1.02308	1.575	0.0206963	2.805	0.442398	10.9657	1.02308	10.9657	1.02308	0.79153
K0006	32	2	13.0376	113	-0.128522	0.701567	0.75	-0.125906	0.759524	-0.131139	13.48	1.12542	6.28	0.701567	0.830089
K0007	52	2	8.05202	118	0.343211	0.428364	2.24	0.343211	2.24	0.343211	7.44	0.428364	7.44	0.428364	0.0851536
K0008	48	2	11.4251	115	0.235646	0.973782	3.21	0.235646	3.21	0.235646	9.91667	0.973782	9.91667	0.973782	0.738136
K0009	64	2	11.9535	100	-0.0824107	0.87706	1.96	0.149645	0.6875	-0.314466	8.07333	0.890403	7.34444	0.863716	0.959471
K0010	57	2	15.3183	96	-0.152448	0.660906	0.953333	-0.0413348	0.579167	-0.263561	4.41111	0.581713	5.58889	0.740099	0.813354
K0011	48	2	12.0903	105	-0.0118036	1.01174	1.11333	-0.0863154	1.655	0.0627081	9.98667	0.989148	10.825	1.03433	1.02354
K0012	70	2	13.4428	112	-0.220139	0.110608	0.566667	-0.247425	0.928571	-0.192853	1.56111	0.114656	1.7825	0.10656	0.330747
K0013	49	2	14.1383	117	-0.109194	1.23559	1.02	-0.109194	1.02	-0.109194	17.4033	1.23559	17.4033	1.23559	1.34478
K0014	54	2	11.3101	129	0.0772401	0.70344	1.46571	0.139833	1.21222	0.0146468	5.05667	0.70344	5.05667	0.70344	0.6262
K0015	35	2	8.8104	103	-0.0801981	0.707963	1.14	-0.0801981	1.14	-0.0801981	5.51429	0.707963	5.51429	0.707963	0.788162
K0016	33	2	11.5318	136	0.380082	0.984827	2.44571	0.380082	2.44571	0.380082	9.71333	0.97182	10.4033	0.997835	0.604746
K0017	46	2	9.15537	134	-0.285326	0.828903	0.6625	-0.285326	0.6625	-0.285326	6.9	0.828903	6.9	0.828903	1.11423
K0018	65	2	9.96304	112	-0.454539	1.02302	0.421429	-0.394097	0.316667	-0.514982	8.98333	0.953347	13.0686	1.09269	1.47756
K0019	72	2	10.2012	123	-0.293914	0.870413	0.783333	-0.1448	0.508333	-0.443028	9.64857	0.976696	6.92	0.764129	1.16433
K0020	38	2	11.4524	111	-0.341613	0.550491	0.46	-0.358349	0.54	-0.324876	4.1	0.611618	3.13375	0.489364	0.892104
K0021	44	2	12.1068	124	-0.0441967	0.245946	1.1	0.024609	0.771429	-0.113002	1.43	0.035941	3.79	0.455951	0.290143
K0023	67	2	7.85489	135	0.0104205	0.643266	1.54107	0.135006	0.866667	-0.114165	3.87111	0.549833	7.02	0.7367	0.632846
K0024	49	2	13.2758	130	-0.241934	0.845311	1.21	0.0438907	0.31	-0.527759	7.34545	0.860673	6.94182	0.829949	1.08725
K0025	65	2	9.92197	141	-0.0608668	0.353129	1.00556	-0.0608668	1.00556	-0.0608668	5.33462	0.353129	5.33462	0.353129	0.413996
K0029	41	2	11.091	112	0.231245	0.997294	1.3875	0.142215	2.14778	0.320274	11.7343	1.06907	8.64	0.925517	0.766049
K0030	38	2	8.11225	130	0.254305	1.04922	1.84	0.254305	1.84	0.254305	11.3	1.04922	11.3	1.04922	0.794913
K0031	65	2	13.4237	119	-0.137562	1.06306	0.565714	-0.255121	1.06	-0.0200026	11.5629	1.06306	11.5629	1.06306	1.20062
K0033	76	2	9.57974	112	-0.221849	1.15065	0.625	-0.221849	0.625	-0.221849	14.2467	1.15065	14.2467	1.15065	1.3725
K0035	75	2	10.4969	99	-0.112545	1.02966	0.792857	-0.132657	0.933333	-0.0924326	10.6457	1.02495	11.0267	1.03437	1.14221
K0036	56	2	11.7618	104	-0.0867741	0.997051	0.991111	-0.116794	1.02	-0.0567546	8.35429	0.916798	12.0511	1.0773	1.08383
K0037	76	2	11.2635	94	-0.0228787	1.06852	1.65	-0.0228787	1.65	-0.0228787	10.7333	1.03032	12.88	1.10671	1.09139
K0038	75	2	6.89	94	0.28707	1.10004	1.82714	0.250393	2.11714	0.323747	14.2714	1.02839	15.22	1.1717	0.812972
K0039	58	2	6.89938	126	0.295063	1.12386	1.95238	0.287814	2.01111	0.302313	13.5914	1.13291	13.13	1.11481	0.828794
K0040	37	2	11.2635	110	0.548036	0.864158	2.85333	0.454421	5.03	0.641651	7.9975	0.87714	7.19143	0.851176	0.316122
K0041	46	2	10.7324	128	-0.306371	0.55075	0.565	-0.311712	0.5	-0.30103	6.375	0.785913	3.07333	0.315587	0.85712
K0042	53	2	12.627	124	-0.305462	0.54448	0.466667	-0.349485	0.65	-0.261439	5.38	0.693381	2.6	0.395579	0.849942
K0049	48	2	15.1102	117	-0.3164	0.793175	0.446429	-0.350262	0.525	-0.282538	6.55333	0.812203	6.2	0.774148	1.10958
K0050	67	2	12.9281	112	-0.304413	0.81874	0.4775	-0.321033	0.521429	-0.287793	7.68	0.832832	6.38	0.804648	1.12315
K0051	67	2	10.9295	134	0.480169	0.77195	5.11667	0.707041	2.59833	0.253298	4.6925	0.569892	9.72	0.974007	0.29178
R0002	88	1	11.7755	110	-0.125906	0.551157	0.9	-0.125906	0.9	-0.125906	3.83111	0.573862	3.4	0.528452	0.677063
R0003	79	1	13.7166	95	-0.048455	0.738544	1.05	-0.048455	1.05	-0.048455	6.87429	0.738544	6.87429	0.738544	0.786999
R0004	97	1	13.8097	122	-0.00232868	0.608142	1.16333	-0.00232868	1.16333	-0.00232868	6.59	0.804113	2.62333	0.412171	0.610471
R0005	90	1	9.80698	76	0.178465	0.814242	1.41333	0.0791812	4.08333	0.277749	13.5943	1.13288	7.75381	0.4956	0.635777
R0007	88	1	9.11978	75	1.16638	1.27596	13.96	1.11708	16.4367	1.21568	21.3756	1.23603	25.9933	1.31589	0.10958
R0009	77	1	10.7159	115	-0.077451	0.483476	0.95	-0.077451	0.95	-0.077451	5.53714	0.656572	5.98	0.31038	0.560927
R0010	77	1	8.73922	72	0.745471	0.93376	5.635	0.745471	5.635	0.745471	9.62	0.93376	9.62	0.93376	0.188289
R0012	79	1	10.8775	90	0.141784	0.692206	2.50882	0.141784	2.50882	0.141784	6.77538	0.692206	6.77538	0.692206	0.550422
R0014	82	1	13.9138	71	0.339896	1.0958	2.22	0.339896	2.22	0.339896	12.54	1.0958	12.54	1.0958	0.755908
R0015	88	1	9.87543	99	-0.029824	0.778243	1.06	-0.207834	1.46333	0.148186	9.32	0.946328	5.285	0.610159	0.808067
R0016	81	1	8.25736	122	0.888763	0.970228	7.9	0.888763	7.9	0.888763	9.69	0.970228	9.69	0.970228	0.0814656
R0017	88	1	9.89459	99	0.961551	0.967963	9.66857	0.971688	9.06	0.951415	14.04	1.14494	6.18	0.790986	0.00641216
R0021	101	1	10.193	109	0.735048	1.33898	5.43667	0.735048	5.43667	0.735048	22.3644	1.33898	22.3644	1.33898	0.603936
R0023	92	1	7.66598	111	0.461103	1.13637	3	0.461103	3	0.461103	14.1475	1.13637	14.1475	1.13637	0.675269
R0024	118	1	8.85695	99	0.133034	0.797263	2.84571	0.441644	0.6675	-0.175576	15.84	1.16709	6.34	0.797263	0.664229
R0027	99	1	9.51403	79	0.643498	1.1909	9.125	0.95799	2.1375	0.329006	15.5314	1.1909	15.5314	1.1909	0.547402
R0031	88	1	11.9068	68	0.236482	0.971054	4.55	0.316734	2.30333	0.15623	15.26	1.18242	9.47	0.971054	0.734572
R0032	81	1	10.1081	93	1.05187	0.994568	11.2729	1.05187	11.2729	1.05187	10.14	0.994568	10.14	0.994568	-0.0572985
R0033	106	1	14.0643	90	0.616681	1.03534	2.43	0.382491	7.21	0.85087	10.52	1.02201	11.2	1.04867	0.418663
R0036	101	1	8.00821	109	0.32787	0.288746	2.23429	0.349137	2.11	0.306604	4.03	0.288746	4.03	0.288746	-0.0391246
R0038	101	1	8.80767	86	0.147803	0.8185	1.89167	0.270998	1.1	0.024609	4.48444	0.640532	9.93333	0.996468	0.670697
R0040	95	1	9.46301	78	0.2814	0.828509	1.69667	0.224302	3.04333	0.338499	8.835	0.828509	13.74	1.1241	0.547108
R0046	78	1	10.0534	71	0.166824	1.04663	1.665	0.166824	13.02	1.11282	11.18	1.04663	11.18	1.04663	0.879802
R0052	121	1	6.71233	88	1.01726	1.14014	10.9231	1.01726	10.9231	1.01726	14.1667	1.14014	14.1667	1.14014	0.122882
R0053	106	1	8.35342	68	0.928843	1.18928	14.98	1.17434	8.53667	0.928843	15.485	1.18928	15.485	1.18928	0.260436
R0055	97	1	8.2137	92	-0.316484	0.255808	1.15	0.024609	0.22	-0.657577	3.09	0.255808	3.09	0.255808	0.572292
